# Supplementary material for: Zwitterionic 4-carb­oxy-2-(1-methyl­pyridin-1-ium-4-yl)-1H-imidazole-5-carboxyl­ate
Source: Acta Crystallogr Sect E Struct Rep Online. 2012 Jan 11;68(Pt 2):o358. doi: 10.1107/S1600536811055644 (PMC3275040; doi:10.1107/S1600536811055644)
Supplement: Supplementary file 2 [file e-68-0o358-Isup2.hkl]

# 
# h,k,l, Fc-squared, Fo-squared, sigma(Fo-squared) and status flag 
# 
data_I
_shelx_title ' 1 in P 21/c' 
_shelx_refln_list_code          4 
_shelx_F_calc_maximum      172.24 
_exptl_crystal_F_000       512.00 
_reflns_d_resolution_high  0.8399 
 
loop_ 
 _symmetry_equiv_pos_as_xyz 
 'x, y, z' 
 '-x, y+1/2, -z+1/2' 
 '-x, -y, -z' 
 'x, -y-1/2, z-1/2' 
 
_cell_length_a     5.4407 
_cell_length_b     8.6345 
_cell_length_c    22.3173 
_cell_angle_alpha  90.000 
_cell_angle_beta   96.327 
_cell_angle_gamma  90.000 
 
_shelx_F_squared_multiplier     1.000 
 
loop_ 
 _refln_index_h 
 _refln_index_k 
 _refln_index_l 
 _refln_F_squared_calc 
 _refln_F_squared_meas 
 _refln_F_squared_sigma 
 _refln_observed_status 
   1   0   0     2572.38     2425.26     35.49 o 
   2   0   0     3084.63     3170.80     57.56 o 
   3   0   0       93.38       75.17     13.41 o 
   4   0   0       58.81       44.71     13.13 o 
   5   0   0       86.86      121.28     21.52 o 
   1   1   0      369.59      363.00      6.83 o 
   2   1   0      479.62      425.35     14.44 o 
   3   1   0      418.20      438.64     18.34 o 
   4   1   0      810.87      869.27     30.04 o 
   5   1   0       45.24       45.16      7.73 o 
   6   1   0      117.35      137.54     18.63 o 
   0   2   0    15412.42    13788.57    124.35 o 
   1   2   0     6399.33     6497.07     45.36 o 
   2   2   0       16.26       18.75      2.97 o 
   3   2   0      542.70      630.73     17.71 o 
   4   2   0       15.13        9.47      4.16 o 
   5   2   0        8.73       15.37      7.82 o 
   6   2   0        1.29       -1.14      4.38 o 
   1   3   0       20.97       13.32      3.08 o 
   2   3   0      218.01      198.11      6.63 o 
   3   3   0      194.03      216.66     12.75 o 
   4   3   0        1.00       12.33     10.20 o 
   6   3   0       53.31       35.43      9.94 o 
   0   4   0      239.37      183.38      9.47 o 
   1   4   0      454.41      448.70      6.56 o 
   2   4   0        0.03       -0.03      2.14 o 
   3   4   0        8.35        4.35      3.46 o 
   4   4   0        1.76        4.97      3.82 o 
   5   4   0       74.24       51.14     15.65 o 
   1   5   0      403.24      431.29     18.09 o 
   2   5   0      204.79      198.38     11.96 o 
   3   5   0        0.00       -0.58      3.07 o 
   4   5   0      285.28      291.92     23.40 o 
   5   5   0        2.57       -6.29      4.19 o 
   0   6   0     1347.74     1223.32     24.21 o 
   1   6   0       79.10       89.47      8.85 o 
   2   6   0        5.84        8.14      3.43 o 
   3   6   0      184.65      197.58     13.93 o 
   4   6   0        1.33        2.02      4.47 o 
   5   6   0        0.84       -0.76      6.60 o 
   1   7   0        0.53        4.00      2.46 o 
   2   7   0      109.40      121.85     15.42 o 
   3   7   0      163.09      171.27     13.87 o 
   4   7   0        9.62        3.98      3.79 o 
   0   8   0        1.94       -0.56      5.87 o 
   1   8   0      166.48      173.74     16.06 o 
   2   8   0      172.99      197.43     17.79 o 
   3   8   0       24.52       18.54      8.08 o 
   4   8   0        1.98        4.19      5.15 o 
   1   9   0      142.92      126.20     19.00 o 
   3   9   0       27.91       34.55      7.99 o 
   0  10   0        1.25        0.84     10.62 o 
   1  10   0       13.51       20.00     10.86 o 
  -6   1   1        2.05        0.00      5.59 o 
  -5   1   1       56.71       80.20     20.68 o 
  -4   1   1      247.66      256.97     23.75 o 
  -3   1   1      451.20      463.70     18.85 o 
  -2   1   1       19.10       19.12      4.02 o 
  -1   1   1     2509.30     2578.84     18.76 o 
   0   1   1       62.45       66.40      1.91 o 
   1   1   1     1111.35     1155.01      9.92 o 
   2   1   1      941.74     1084.19     22.52 o 
   3   1   1       95.56      100.47     10.02 o 
   4   1   1        2.24       -0.74      3.06 o 
   5   1   1       43.86       54.58     10.62 o 
   6   1   1       11.29       18.96      9.64 o 
  -6   2   1      105.29      122.12     24.03 o 
  -5   2   1       11.08        7.10      5.50 o 
  -4   2   1      123.56      137.05     13.23 o 
  -3   2   1       76.08       68.21      6.99 o 
  -2   2   1      369.40      367.69      9.60 o 
  -1   2   1     1316.16     1236.12     19.23 o 
   0   2   1       35.02       33.95      2.09 o 
   1   2   1    29665.10    26957.78    313.52 o 
   2   2   1       28.93       31.71      2.82 o 
   3   2   1        9.26        8.20      2.62 o 
   4   2   1       82.97       85.51      8.75 o 
   5   2   1        0.71        3.21      5.73 o 
   6   2   1       33.43       43.92     10.40 o 
  -6   3   1       15.96       38.84     13.13 o 
  -5   3   1        4.26        4.80      5.23 o 
  -4   3   1      129.01      105.38     15.51 o 
  -3   3   1      443.41      438.12     17.85 o 
  -2   3   1      232.79      253.30      6.84 o 
  -1   3   1     1496.45     1414.72     14.99 o 
   0   3   1      437.17      443.60      8.06 o 
   1   3   1      141.90      142.84      4.49 o 
   2   3   1      866.92      886.53     14.51 o 
   3   3   1      267.88      295.46     14.41 o 
   4   3   1        7.50       14.89     10.20 o 
   5   3   1      416.83      428.71     38.84 o 
   6   3   1       11.07        2.18     13.27 o 
  -5   4   1        1.75       -5.31      4.47 o 
  -4   4   1        0.09        2.93      3.75 o 
  -3   4   1       80.62       79.26      9.93 o 
  -2   4   1      731.64      777.33     21.57 o 
  -1   4   1       35.93       32.07      3.28 o 
   0   4   1       75.78       83.42      4.26 o 
   1   4   1     2712.55     2616.19     17.45 o 
   2   4   1      396.92      396.98     15.28 o 
   3   4   1       43.93       56.03      8.37 o 
   4   4   1       70.52       65.80      9.63 o 
   5   4   1        0.01        1.79      3.72 o 
  -5   5   1      118.71      108.14     23.75 o 
  -4   5   1       57.92       50.80      9.67 o 
  -3   5   1       25.54       28.83      7.06 o 
  -2   5   1      433.39      466.23     17.98 o 
  -1   5   1        9.62       11.36      3.73 o 
   0   5   1        0.74       -0.45      1.61 o 
   1   5   1      168.91      162.65      9.82 o 
   2   5   1      140.52      131.90      9.88 o 
   3   5   1      192.02      205.00     13.31 o 
   4   5   1      126.99      154.39     21.83 o 
   5   5   1        4.97        6.45      5.48 o 
  -5   6   1       19.17       10.06     11.74 o 
  -4   6   1       56.00       61.23     14.56 o 
  -3   6   1       57.20       40.22     11.18 o 
  -2   6   1       12.11       13.10      4.56 o 
  -1   6   1       30.68       30.93      5.14 o 
   0   6   1      197.42      181.02      7.70 o 
   1   6   1        0.07        0.11      2.34 o 
   2   6   1      334.87      337.03     16.16 o 
   3   6   1      670.90      627.51     24.11 o 
   4   6   1       44.04       21.84      8.87 o 
   5   6   1       31.84       33.90     11.61 o 
  -4   7   1        4.07       -0.98      5.30 o 
  -3   7   1       71.22       80.26      9.50 o 
  -2   7   1       17.83       20.49      6.07 o 
  -1   7   1       19.63       15.75      5.38 o 
   0   7   1        5.62        0.05      4.02 o 
   1   7   1        0.64       -1.23      3.17 o 
   2   7   1       52.83       57.14     14.72 o 
   3   7   1        2.98        1.44      4.79 o 
   4   7   1       69.27       68.53     17.47 o 
  -4   8   1       29.48       34.51     12.23 o 
  -3   8   1        1.09       -0.67      4.23 o 
  -2   8   1      171.62      159.64     14.01 o 
  -1   8   1        1.94        0.88      4.62 o 
   0   8   1       86.73       95.13     15.46 o 
   1   8   1       38.62       36.80      9.57 o 
   2   8   1       36.09       40.36      6.79 o 
   3   8   1        4.87       -0.11      3.48 o 
   4   8   1        0.24       -4.09      7.24 o 
  -3   9   1       20.58       23.17      7.99 o 
  -2   9   1       20.29      100.88     13.97 o 
  -1   9   1       34.07       39.51     11.26 o 
   0   9   1       14.71       12.44      7.71 o 
   1   9   1      147.39      163.89     32.41 o 
   2   9   1        0.34       15.29     16.07 o 
   3   9   1        6.22        4.28      6.43 o 
  -1  10   1       15.38       14.90     10.26 o 
   0  10   1       26.90       26.22     11.46 o 
  -5   0   2       30.23       26.83      9.78 o 
  -4   0   2       50.35       38.56     11.18 o 
  -3   0   2      124.97      138.60     15.09 o 
  -2   0   2     1216.53     1255.80     34.65 o 
  -1   0   2     3014.44     2596.55     38.56 o 
   0   0   2     2552.33     2221.26     21.80 o 
   1   0   2    14177.19    13069.37     67.31 o 
   2   0   2      265.43      223.64     16.21 o 
   3   0   2      579.69      636.97     21.72 o 
   4   0   2      246.80      272.58     17.08 o 
   5   0   2      132.72      139.98     21.10 o 
  -6   1   2       34.49       53.37     14.53 o 
  -5   1   2      188.25      203.99     23.47 o 
  -4   1   2        7.08        2.93      3.41 o 
  -3   1   2     1946.13     2067.45     38.59 o 
  -2   1   2       34.62       31.73      4.81 o 
  -1   1   2      759.43      664.54      9.73 o 
   0   1   2      116.47      159.16      3.22 o 
   1   1   2       49.66       45.99      2.06 o 
   2   1   2      940.82      893.87     14.21 o 
   3   1   2       14.68        6.85      2.98 o 
   4   1   2      338.74      367.44     12.23 o 
   5   1   2       54.68       49.18     15.65 o 
   6   1   2       65.32       75.68     13.15 o 
  -6   2   2       75.37       93.05     20.40 o 
  -5   2   2        8.12        9.88      5.63 o 
  -4   2   2       34.99       37.01      7.99 o 
  -3   2   2      160.94      170.74      9.53 o 
  -2   2   2      525.70      506.43     11.54 o 
  -1   2   2       27.30       31.03      4.41 o 
   0   2   2      282.57      312.71      5.79 o 
   1   2   2    18679.71    17859.90    118.24 o 
   2   2   2      280.91      280.34      6.85 o 
   3   2   2      271.93      282.07      9.52 o 
   4   2   2       23.63       23.32      5.55 o 
   5   2   2       43.88       61.76     15.65 o 
   6   2   2        0.36        0.56      9.22 o 
  -6   3   2        2.08       -5.87      3.91 o 
  -5   3   2       20.01        7.02      6.15 o 
  -4   3   2       11.86        1.48      6.71 o 
  -3   3   2        5.69        2.21      2.75 o 
  -2   3   2     1395.71     1482.10     28.48 o 
  -1   3   2      145.18      149.36      4.95 o 
   0   3   2     2310.88     2310.55     21.98 o 
   1   3   2        1.43        0.46      0.95 o 
   2   3   2      173.59      176.16      6.84 o 
   3   3   2       11.20       10.11      4.32 o 
   4   3   2       33.13       35.19      8.10 o 
   5   3   2       11.23       21.09      7.82 o 
   6   3   2        0.77       -2.86      4.27 o 
  -5   4   2       99.94       93.24     14.95 o 
  -4   4   2      143.29      141.98     16.63 o 
  -3   4   2      332.80      312.41     15.81 o 
  -2   4   2        2.00        0.70      3.19 o 
  -1   4   2      438.58      468.65      9.94 o 
   0   4   2       16.65       15.94      2.46 o 
   1   4   2       71.17       75.30      4.03 o 
   2   4   2     2455.68     2445.08     37.22 o 
   3   4   2      116.38      120.76     10.23 o 
   4   4   2      855.83      855.32     24.24 o 
   5   4   2        2.31       14.98     16.63 o 
  -5   5   2       15.21        7.27      5.32 o 
  -4   5   2        1.60       -6.27      4.18 o 
  -3   5   2       46.95       47.82      8.07 o 
  -2   5   2       40.71       45.51      7.08 o 
  -1   5   2        8.69       10.62      2.60 o 
   0   5   2       30.70       35.60      3.92 o 
   1   5   2      136.81      167.27      8.53 o 
   2   5   2       16.55       16.07      3.98 o 
   3   5   2        9.75        8.95      3.51 o 
   4   5   2       55.55       52.65      9.91 o 
   5   5   2       50.83       56.79     12.73 o 
  -5   6   2        0.87        6.99      9.22 o 
  -4   6   2        6.41        4.90      5.13 o 
  -3   6   2       26.06       30.47      7.07 o 
  -2   6   2      132.54      147.24     19.43 o 
  -1   6   2      101.54      122.55      9.66 o 
   0   6   2       17.20       18.32      3.36 o 
   1   6   2       42.66       40.45      5.64 o 
   2   6   2       30.34       29.91      6.42 o 
   3   6   2      218.73      194.82     11.87 o 
   4   6   2        3.44       10.48      6.03 o 
   5   6   2        1.97        0.60      6.71 o 
  -4   7   2       57.08       68.15     13.38 o 
  -3   7   2      197.89      172.05     14.41 o 
  -2   7   2       33.12       39.53      9.23 o 
  -1   7   2      205.81      199.16     13.10 o 
   0   7   2       61.08       51.24     10.27 o 
   1   7   2        3.48        1.03      2.63 o 
   2   7   2      291.46      280.82     18.19 o 
   3   7   2       43.22       42.87      7.20 o 
   4   7   2       11.28       18.82      6.20 o 
  -4   8   2        0.03        7.92      6.91 o 
  -3   8   2        2.47       36.81     11.88 o 
  -2   8   2      203.97      178.47     15.30 o 
  -1   8   2        3.92        3.79      6.15 o 
   0   8   2       33.14       38.82     10.25 o 
   1   8   2        5.65       53.93      8.38 o 
   2   8   2       29.08       16.64      4.91 o 
   3   8   2       19.92        9.39      4.88 o 
  -3   9   2        9.62        9.08      9.28 o 
  -2   9   2       64.73       68.15     14.89 o 
  -1   9   2       11.97        8.97      7.15 o 
   0   9   2        4.09       -0.73      6.12 o 
   1   9   2      124.13      107.86     24.03 o 
   2   9   2       12.06       28.38     25.01 o 
   3   9   2        3.59        6.33      4.80 o 
  -1  10   2       91.28       83.72     17.84 o 
   0  10   2       35.01       29.67     11.55 o 
   1  10   2        0.42       27.52     24.59 o 
  -6   1   3       18.64       16.70      7.48 o 
  -5   1   3       91.52       75.45     16.49 o 
  -4   1   3        0.13        2.98      3.91 o 
  -3   1   3       58.77       63.37      8.53 o 
  -2   1   3     1664.37     1657.74     28.40 o 
  -1   1   3      676.36      649.81     15.25 o 
   0   1   3     1584.78     1456.67     10.75 o 
   1   1   3      845.09      829.62      8.09 o 
   2   1   3       14.21       16.20      2.10 o 
   3   1   3      244.96      238.92      8.51 o 
   4   1   3        4.94        8.42      2.86 o 
   5   1   3       26.69       24.67      8.45 o 
   6   1   3       58.04       75.27     13.63 o 
  -6   2   3        2.32       23.19     11.74 o 
  -5   2   3        3.62        0.31      8.38 o 
  -4   2   3       33.22       28.20      5.72 o 
  -3   2   3      402.98      374.23     14.18 o 
  -2   2   3      730.67      733.66     13.96 o 
  -1   2   3     1428.82     1393.35     13.35 o 
   0   2   3     1257.36     1230.08     12.09 o 
   1   2   3     5158.67     4866.22     26.20 o 
   2   2   3     4864.48     5036.65     31.93 o 
   3   2   3       37.43       36.26      4.18 o 
   4   2   3      193.10      204.29     12.62 o 
   5   2   3      118.06      121.80     16.30 o 
   6   2   3       16.30       40.28     14.95 o 
  -6   3   3       37.60       17.05     11.46 o 
  -5   3   3       59.35       65.82     12.35 o 
  -4   3   3      517.14      496.85     25.79 o 
  -3   3   3        2.64        2.12      3.04 o 
  -2   3   3     1398.68     1442.19     15.34 o 
  -1   3   3      560.77      539.35      7.54 o 
   0   3   3       17.46       37.31      3.10 o 
   1   3   3      744.63      773.69     10.99 o 
   2   3   3       53.76       60.28      4.35 o 
   3   3   3      246.70      255.82      9.45 o 
   4   3   3       97.47       87.51     17.46 o 
   5   3   3      180.92      198.22     20.17 o 
   6   3   3        4.60       11.80     11.60 o 
  -5   4   3       88.14       69.97     13.22 o 
  -4   4   3       50.18       44.53      9.56 o 
  -3   4   3        2.46        1.73      2.71 o 
  -2   4   3       48.74       53.35      7.47 o 
  -1   4   3      680.64      608.97      9.08 o 
   0   4   3      274.15      242.51      7.20 o 
   1   4   3     1309.67     1298.91     15.79 o 
   2   4   3     5078.16     5065.52     47.31 o 
   3   4   3      659.89      658.76     18.82 o 
   4   4   3       66.36       68.86     10.81 o 
   5   4   3        2.61       15.65     10.48 o 
  -5   5   3       42.89       43.20     10.90 o 
  -4   5   3        7.97       15.25      5.26 o 
  -3   5   3       16.76       14.62      6.17 o 
  -2   5   3      398.02      409.20     14.75 o 
  -1   5   3      793.62      833.99     17.02 o 
   0   5   3      608.15      572.18     12.15 o 
   1   5   3       81.52       84.78      5.03 o 
   2   5   3        4.53        5.04      3.07 o 
   3   5   3      358.80      358.61     14.83 o 
   4   5   3       14.39       16.78      5.87 o 
   5   5   3       31.64       41.05     12.02 o 
  -5   6   3        1.01        9.95      6.69 o 
  -4   6   3       24.86       23.74      7.02 o 
  -3   6   3        3.78       -1.76      3.45 o 
  -2   6   3       78.12       88.30     10.83 o 
  -1   6   3        0.43       -0.82      2.45 o 
   0   6   3       67.96       91.83      7.60 o 
   1   6   3      110.05      116.04     11.29 o 
   2   6   3      177.27      157.64      9.65 o 
   3   6   3      481.45      439.50     24.12 o 
   4   6   3        3.90        2.52      4.33 o 
   5   6   3       55.03       44.40     12.41 o 
  -4   7   3       74.56       69.32     12.32 o 
  -3   7   3       21.62       20.15      6.92 o 
  -2   7   3       72.35       70.13     11.86 o 
  -1   7   3      255.61      271.67     15.28 o 
   0   7   3        1.28       11.27      6.43 o 
   1   7   3       61.62       67.83      7.69 o 
   2   7   3      441.84      415.64     19.20 o 
   3   7   3        0.41        4.15      5.96 o 
   4   7   3       25.08       20.84      8.27 o 
  -4   8   3       11.91        9.36      7.23 o 
  -3   8   3        4.71       16.76      6.16 o 
  -2   8   3       28.48       43.42      9.64 o 
  -1   8   3        0.35        4.79      5.81 o 
   0   8   3        4.04        0.60      4.53 o 
   1   8   3      105.76      114.83     20.12 o 
   2   8   3       12.64        6.18      5.49 o 
   3   8   3       31.59       18.51      5.93 o 
  -3   9   3       97.20       91.40     13.95 o 
  -2   9   3      114.45       96.76     21.24 o 
  -1   9   3       16.42       13.88      8.71 o 
   0   9   3        9.17        7.96      7.11 o 
   1   9   3       42.73       52.42     11.56 o 
   2   9   3       42.59       27.75     14.95 o 
  -1  10   3       76.54       62.88     20.54 o 
   0  10   3       46.33       41.55     13.45 o 
   1  10   3       49.02       59.87     25.99 o 
  -5   0   4        7.22        5.59      6.99 o 
  -4   0   4       37.44       22.36      9.22 o 
  -3   0   4      491.95      479.95     18.96 o 
  -2   0   4     2767.38     2799.14     55.89 o 
  -1   0   4      266.16      244.23     12.85 o 
   0   0   4     5080.33     4385.00     79.36 o 
   1   0   4      315.56      354.80     10.57 o 
   2   0   4      366.94      310.52     12.83 o 
   3   0   4     1326.06     1367.34     32.52 o 
   4   0   4        4.89       13.41      4.33 o 
   5   0   4       16.83       20.06      5.89 o 
  -6   1   4      114.58      154.40     22.32 o 
  -5   1   4      109.13      101.42     14.16 o 
  -4   1   4        4.24       17.92     20.54 o 
  -3   1   4      144.58      154.54     11.18 o 
  -2   1   4       17.81       15.18      3.96 o 
  -1   1   4       63.87       66.67      4.14 o 
   0   1   4      112.75      103.99      3.14 o 
   1   1   4      481.63      393.76      7.94 o 
   2   1   4      606.85      590.20     10.39 o 
   3   1   4      324.98      310.33      9.58 o 
   4   1   4       14.46       13.86      3.80 o 
   5   1   4       96.85      136.00     12.43 o 
   6   1   4       21.32       31.89      8.00 o 
  -6   2   4       11.04       17.31     10.57 o 
  -5   2   4       17.44       21.87      8.04 o 
  -4   2   4        0.07       -5.87      4.47 o 
  -3   2   4      173.12      170.54      9.82 o 
  -2   2   4      490.11      438.40     11.29 o 
  -1   2   4      168.36      155.52      5.13 o 
   0   2   4      329.41      292.02      6.16 o 
   1   2   4      505.05      446.12      7.76 o 
   2   2   4      120.52      128.32      4.63 o 
   3   2   4      183.00      187.44      6.83 o 
   4   2   4       87.45       94.89     10.47 o 
   5   2   4      291.33      314.21     22.13 o 
   6   2   4       35.78       41.92     11.60 o 
  -6   3   4        0.29        2.69      8.38 o 
  -5   3   4       12.57       12.96      6.29 o 
  -4   3   4       52.38       43.66      9.63 o 
  -3   3   4       73.95       88.43     12.01 o 
  -2   3   4      411.51      448.10      9.23 o 
  -1   3   4        1.07        2.33      1.12 o 
   0   3   4     1196.39     1231.82     14.58 o 
   1   3   4       93.99       88.21      4.02 o 
   2   3   4        1.81        0.26      1.30 o 
   3   3   4       30.48       27.10      3.96 o 
   4   3   4       70.22       70.27     14.81 o 
   5   3   4       12.17       86.91     22.36 o 
  -5   4   4      228.01      207.61     17.07 o 
  -4   4   4       10.70       10.68      5.59 o 
  -3   4   4        0.25        3.77      5.43 o 
  -2   4   4       24.60       33.99      6.28 o 
  -1   4   4       78.91       88.35      4.07 o 
   0   4   4      440.68      471.26     10.16 o 
   1   4   4      109.71      105.43      4.89 o 
   2   4   4     4031.44     3839.75     40.54 o 
   3   4   4      250.03      284.33     12.41 o 
   4   4   4       30.63       21.39      9.38 o 
   5   4   4       45.51        9.81     14.67 o 
  -5   5   4       29.69       38.61     11.94 o 
  -4   5   4      193.52      194.11     12.82 o 
  -3   5   4      193.28      169.90     13.15 o 
  -2   5   4       14.65       13.69      7.27 o 
  -1   5   4      710.31      730.84     15.27 o 
   0   5   4       13.54       18.58      3.17 o 
   1   5   4      384.16      351.86      9.44 o 
   2   5   4      124.02      121.77      8.72 o 
   3   5   4      323.30      288.39     13.29 o 
   4   5   4       27.84       38.13      8.51 o 
   5   5   4       19.77       25.35      7.59 o 
  -5   6   4        0.00       -4.32      6.64 o 
  -4   6   4      106.78       84.72     15.21 o 
  -3   6   4       56.16       58.76      9.80 o 
  -2   6   4       34.20       27.11      6.37 o 
  -1   6   4       82.45       84.30      9.87 o 
   0   6   4       29.05       38.11      4.99 o 
   1   6   4      177.31      188.99      9.76 o 
   2   6   4      589.69      581.08     18.30 o 
   3   6   4      563.89      494.65     18.63 o 
   4   6   4       37.37       30.87      9.26 o 
   5   6   4        1.06       -6.05      6.62 o 
  -4   7   4       55.71       45.88     12.09 o 
  -3   7   4       23.09       29.89      9.22 o 
  -2   7   4       40.04       43.66      8.61 o 
  -1   7   4       71.35       71.63     10.03 o 
   0   7   4      165.07      172.17     14.50 o 
   1   7   4       66.23       74.47      8.38 o 
   2   7   4       16.27       15.20      6.68 o 
   3   7   4       18.06       11.41      5.45 o 
   4   7   4       29.26       14.42      8.21 o 
  -4   8   4        0.46        7.04      9.22 o 
  -3   8   4        0.20        5.58      4.87 o 
  -2   8   4        1.67        0.83      4.76 o 
  -1   8   4      156.63      137.28     16.78 o 
   0   8   4        0.02       -1.05      3.09 o 
   1   8   4      272.39      316.60     17.09 o 
   2   8   4       30.01       18.69      8.88 o 
   3   8   4      148.25      130.57     16.02 o 
  -3   9   4        6.42       49.51     10.34 o 
  -2   9   4        0.62        4.12      6.96 o 
  -1   9   4        2.76       -4.70      5.72 o 
   0   9   4      217.96      269.12     30.74 o 
   1   9   4       25.87       25.43     14.95 o 
   2   9   4       51.96       47.51      9.33 o 
  -1  10   4       15.80       14.36     10.47 o 
   0  10   4      109.25      186.39     23.75 o 
   1  10   4       81.67       95.62     20.54 o 
  -6   1   5       59.71       71.00     15.88 o 
  -5   1   5        2.97        2.51      5.73 o 
  -4   1   5      109.40      121.32     14.56 o 
  -3   1   5      761.59      735.13     24.34 o 
  -2   1   5      627.25      634.85     18.66 o 
  -1   1   5      587.27      574.43     12.11 o 
   0   1   5     1656.67     1639.27     13.52 o 
   1   1   5      567.95      618.14      9.48 o 
   2   1   5       35.49       42.06      3.05 o 
   3   1   5       37.51       39.43      4.40 o 
   4   1   5       92.08      108.01      9.12 o 
   5   1   5       10.68       14.71      4.43 o 
  -6   2   5      132.89      167.34     24.29 o 
  -5   2   5       46.22       48.84     12.68 o 
  -4   2   5       87.67       86.22     14.15 o 
  -3   2   5        7.05       10.25      3.55 o 
  -2   2   5      216.91      201.53      9.76 o 
  -1   2   5      515.57      493.70      9.81 o 
   0   2   5      533.52      470.65      8.15 o 
   1   2   5     1619.22     1578.81     15.06 o 
   2   2   5      490.82      488.64      8.63 o 
   3   2   5      202.06      175.10      6.63 o 
   4   2   5        0.18       -0.67      2.07 o 
   5   2   5       32.95       51.56     21.24 o 
   6   2   5        9.66       42.75     17.60 o 
  -6   3   5       19.73       30.17     11.93 o 
  -5   3   5       17.55       14.31      8.80 o 
  -4   3   5       13.57        4.74      5.57 o 
  -3   3   5       75.13       61.25     10.85 o 
  -2   3   5      222.63      217.89      7.42 o 
  -1   3   5     1314.97     1344.07     14.54 o 
   0   3   5       18.78       27.84      2.92 o 
   1   3   5       90.10       87.08      4.19 o 
   2   3   5      291.62      315.95      8.71 o 
   3   3   5       94.02       95.93      6.23 o 
   4   3   5      162.41      166.65     17.46 o 
   5   3   5        0.48       10.16     10.34 o 
  -5   4   5       87.28      116.16     19.29 o 
  -4   4   5       29.67       29.58      9.31 o 
  -3   4   5        0.71       -1.66      2.71 o 
  -2   4   5      256.67      233.13     13.02 o 
  -1   4   5       12.79        9.80      1.98 o 
   0   4   5        3.88        1.64      1.52 o 
   1   4   5      229.82      227.30      7.17 o 
   2   4   5       51.67       54.56      4.74 o 
   3   4   5        6.55        5.49      3.21 o 
   4   4   5       17.54       13.41      9.22 o 
   5   4   5        0.60       -6.73     11.04 o 
  -5   5   5        7.50        8.97      7.65 o 
  -4   5   5        4.56       -0.87      4.60 o 
  -3   5   5      271.63      237.03     15.59 o 
  -2   5   5      129.74      139.29     10.86 o 
  -1   5   5       16.80       15.69      3.37 o 
   0   5   5      433.02      406.30     10.66 o 
   1   5   5       98.85      100.69      5.75 o 
   2   5   5       85.01       74.04      7.42 o 
   3   5   5      193.61      192.30     14.11 o 
   4   5   5        0.15       -0.29      4.43 o 
   5   5   5        1.17       -2.54      5.29 o 
  -5   6   5       42.03       57.72     17.19 o 
  -4   6   5      170.36      168.49     16.31 o 
  -3   6   5       72.97       57.41      9.93 o 
  -2   6   5        6.23        3.47      4.03 o 
  -1   6   5       33.47       31.37      6.43 o 
   0   6   5      284.49      294.38      9.85 o 
   1   6   5      172.64      164.53      9.12 o 
   2   6   5      221.87      268.60     23.01 o 
   3   6   5      794.01      748.20     29.61 o 
   4   6   5       50.10       61.23     11.58 o 
  -4   7   5        1.81       25.83      8.78 o 
  -3   7   5       65.40       83.38     17.08 o 
  -2   7   5      387.87      342.68     18.66 o 
  -1   7   5        2.91        7.18      4.33 o 
   0   7   5       57.88       64.71     11.64 o 
   1   7   5       71.20       71.04      8.07 o 
   2   7   5       71.29       53.64      7.83 o 
   3   7   5       92.13      108.39     20.96 o 
   4   7   5        7.59       16.77      8.66 o 
  -3   8   5       33.36       32.13     11.13 o 
  -2   8   5       20.69       12.07      6.85 o 
  -1   8   5       11.63       10.34      7.30 o 
   0   8   5       43.72       95.85     12.30 o 
   1   8   5       64.02       54.09     11.04 o 
   2   8   5       79.00       89.50     10.52 o 
   3   8   5       14.29        9.00     10.22 o 
  -3   9   5       93.03       50.67     14.39 o 
  -2   9   5       38.53       26.07     10.62 o 
  -1   9   5       66.85       62.70     15.20 o 
   0   9   5       11.13       14.53     10.34 o 
   1   9   5        3.74       11.54      5.07 o 
   2   9   5       61.45       72.06     14.48 o 
  -1  10   5       32.02       50.45     15.07 o 
   0  10   5        7.23       32.94     23.75 o 
  -5   0   6      161.99      173.25     23.47 o 
  -4   0   6        0.23       -3.35      5.31 o 
  -3   0   6      197.93      226.35     20.12 o 
  -2   0   6     1671.30     1558.99     43.03 o 
  -1   0   6      556.82      476.72     19.56 o 
   0   0   6      627.11      576.26     12.84 o 
   1   0   6     4186.78     3844.20     45.13 o 
   2   0   6       28.74       36.29      5.89 o 
   3   0   6      769.50      777.19     25.18 o 
   4   0   6        1.01       14.91     17.60 o 
   5   0   6      146.66      173.98     15.51 o 
  -6   1   6        0.17        4.02      7.44 o 
  -5   1   6        2.53        3.63      8.10 o 
  -4   1   6      330.05      314.11     18.92 o 
  -3   1   6       12.08       14.00      5.21 o 
  -2   1   6      447.08      512.82     17.22 o 
  -1   1   6     1547.43     1458.81     20.51 o 
   0   1   6      503.73      503.47      8.85 o 
   1   1   6     1579.31     1590.49     14.65 o 
   2   1   6       17.83       19.62      2.19 o 
   3   1   6      464.83      457.87     13.57 o 
   4   1   6       95.86       96.52      8.60 o 
   5   1   6       66.14       76.03     10.34 o 
   6   1   6       13.13      -15.51     10.34 o 
  -6   2   6       35.28       33.56     12.48 o 
  -5   2   6        1.50        0.67      5.97 o 
  -4   2   6      355.19      363.99     23.60 o 
  -3   2   6        7.66        5.67      3.19 o 
  -2   2   6       51.15       48.27      5.08 o 
  -1   2   6     2699.42     2715.28     25.16 o 
   0   2   6      119.09      105.39      4.11 o 
   1   2   6        1.07       -0.09      0.89 o 
   2   2   6      125.20      142.74      4.84 o 
   3   2   6      168.50      157.55      7.20 o 
   4   2   6       28.70       29.84      6.08 o 
   5   2   6       22.64       20.73      7.08 o 
  -6   3   6       11.40       12.30     10.37 o 
  -5   3   6       38.66       41.76     12.12 o 
  -4   3   6        3.49        0.21      4.13 o 
  -3   3   6       37.53       43.81     12.02 o 
  -2   3   6       89.66       96.08      5.71 o 
  -1   3   6      213.67      227.57      6.43 o 
   0   3   6        0.04        1.57      1.24 o 
   1   3   6      158.53      142.85      5.36 o 
   2   3   6      258.20      256.52      7.98 o 
   3   3   6       43.01       41.09      6.35 o 
   4   3   6      237.87      228.48     17.95 o 
   5   3   6       37.91       52.27     11.10 o 
  -5   4   6       73.23       72.34     15.69 o 
  -4   4   6       13.27       15.41      7.64 o 
  -3   4   6       46.82       38.22      7.27 o 
  -2   4   6      287.38      255.90     13.92 o 
  -1   4   6      134.86      126.35      5.39 o 
   0   4   6        0.24        0.11      1.27 o 
   1   4   6      159.21      157.07      6.21 o 
   2   4   6      218.73      204.83      7.66 o 
   3   4   6      730.60      712.55     24.07 o 
   4   4   6       68.35       61.56     12.05 o 
   5   4   6        0.07        6.43      8.66 o 
  -5   5   6        8.07       -2.17      7.04 o 
  -4   5   6      114.64      124.12     20.82 o 
  -3   5   6      116.48      140.32     13.20 o 
  -2   5   6       36.18       32.14      6.76 o 
  -1   5   6     1606.54     1555.79     23.74 o 
   0   5   6      222.95      234.52      8.42 o 
   1   5   6        8.80        6.15      2.10 o 
   2   5   6       15.12       20.76      4.41 o 
   3   5   6      142.05      129.34     12.21 o 
   4   5   6       50.80       41.11     11.55 o 
   5   5   6       10.08       10.06     10.06 o 
  -5   6   6        5.64        8.56      8.11 o 
  -4   6   6       21.86       15.82      6.16 o 
  -3   6   6        8.84        6.81      4.76 o 
  -2   6   6        9.38       14.84      5.47 o 
  -1   6   6        5.89        5.48      4.64 o 
   0   6   6       82.19       87.63      6.78 o 
   1   6   6       56.05       67.51      7.23 o 
   2   6   6      150.26      160.92      9.86 o 
   3   6   6      541.09      527.97     23.28 o 
   4   6   6      194.39      178.62     19.26 o 
  -4   7   6       41.32       29.21      8.51 o 
  -3   7   6       39.65       40.67      9.15 o 
  -2   7   6       26.18       21.23      6.98 o 
  -1   7   6       23.11       20.22      5.75 o 
   0   7   6      518.85      513.41     25.77 o 
   1   7   6      183.95      198.28     10.77 o 
   2   7   6       86.97       80.05      9.21 o 
   3   7   6       95.94       99.90     12.87 o 
   4   7   6        0.41       -9.40      6.56 o 
  -3   8   6      152.04      124.80     18.67 o 
  -2   8   6        7.34       12.54      6.12 o 
  -1   8   6      174.61      159.31     16.82 o 
   0   8   6       27.27       30.58      8.78 o 
   1   8   6       75.79      115.98     16.91 o 
   2   8   6      212.46      199.00     14.05 o 
   3   8   6       75.58       66.12     11.12 o 
  -2   9   6        1.04        4.88      7.28 o 
  -1   9   6        6.73        4.72      7.41 o 
   0   9   6        3.98       19.47     13.55 o 
   1   9   6      182.11      211.24     38.42 o 
   2   9   6       26.63       37.35     15.65 o 
   0  10   6       54.58       60.98     21.52 o 
  -6   1   7        3.94        4.01      7.16 o 
  -5   1   7       18.39       19.84     13.13 o 
  -4   1   7       18.12       20.41      7.11 o 
  -3   1   7      150.65      148.64     11.93 o 
  -2   1   7     1345.75     1414.06     29.18 o 
  -1   1   7       49.54       59.68      4.89 o 
   0   1   7        0.18        0.28      0.90 o 
   1   1   7      730.85      803.21     10.71 o 
   2   1   7       72.54       81.92      4.66 o 
   3   1   7       47.36       53.70      5.76 o 
   4   1   7      152.15      171.53      9.77 o 
   5   1   7       67.66       67.23      9.51 o 
  -6   2   7       66.41       71.16     16.82 o 
  -5   2   7       13.07        4.94      6.62 o 
  -4   2   7        3.01       -0.15      4.64 o 
  -3   2   7      189.06      191.80     10.99 o 
  -2   2   7      100.05      100.31      7.03 o 
  -1   2   7        0.16       -0.56      1.21 o 
   0   2   7      318.26      288.22      7.08 o 
   1   2   7       35.47       24.50      2.62 o 
   2   2   7        9.75       11.94      2.01 o 
   3   2   7       40.46       44.77      4.77 o 
   4   2   7      540.27      593.76     24.75 o 
   5   2   7        6.21       22.30      7.36 o 
  -6   3   7       45.69       69.47     23.61 o 
  -5   3   7      281.98      294.93     24.49 o 
  -4   3   7      270.63      251.59     20.34 o 
  -3   3   7     1728.09     1773.53     47.39 o 
  -2   3   7      189.37      166.39      7.34 o 
  -1   3   7       15.85       15.45      2.42 o 
   0   3   7     4158.47     4016.42     29.45 o 
   1   3   7      120.13      117.12      5.04 o 
   2   3   7      102.66      109.33      5.51 o 
   3   3   7       71.64       77.21      7.57 o 
   4   3   7      305.46      292.61     30.04 o 
   5   3   7        1.71       -1.62      4.61 o 
  -5   4   7        6.94        8.52      8.30 o 
  -4   4   7      127.39      150.48     20.15 o 
  -3   4   7        1.54        4.87      5.87 o 
  -2   4   7       14.97       11.63      4.41 o 
  -1   4   7        6.59        6.52      2.00 o 
   0   4   7      448.27      482.03     11.11 o 
   1   4   7      176.16      202.03      7.24 o 
   2   4   7       11.70       13.78      2.98 o 
   3   4   7      177.97      223.38     25.05 o 
   4   4   7       53.13       52.01     10.82 o 
   5   4   7       50.47       62.12     12.21 o 
  -5   5   7       15.79        7.41      7.71 o 
  -4   5   7      160.97      164.57     27.80 o 
  -3   5   7       95.15      115.30     12.36 o 
  -2   5   7        6.79        5.03      3.58 o 
  -1   5   7      406.63      421.22     12.90 o 
   0   5   7        0.11        0.20      1.73 o 
   1   5   7      476.17      445.24     11.54 o 
   2   5   7      226.60      203.04     10.23 o 
   3   5   7       26.19       21.11      5.53 o 
   4   5   7      125.63      118.92     17.95 o 
   5   5   7        3.48      -12.17      8.94 o 
  -5   6   7        9.03       11.74     11.88 o 
  -4   6   7      175.07      184.40     21.15 o 
  -3   6   7      151.27      162.74     22.75 o 
  -2   6   7      102.65       95.72     12.00 o 
  -1   6   7       19.53       24.42      5.68 o 
   0   6   7      121.36      126.19      7.00 o 
   1   6   7        0.73        4.71      3.11 o 
   2   6   7      174.03      149.99     13.35 o 
   3   6   7      231.12      263.25     16.35 o 
   4   6   7        2.16       -3.37      5.31 o 
  -4   7   7       40.48       49.47     10.78 o 
  -3   7   7        4.71        9.96      5.97 o 
  -2   7   7      133.64      110.85     13.48 o 
  -1   7   7       92.46       95.00     10.25 o 
   0   7   7        4.05        4.70      4.19 o 
   1   7   7       11.97       14.65      4.48 o 
   2   7   7      210.19      238.92     22.51 o 
   3   7   7       43.92       45.13     11.75 o 
   4   7   7        0.97       15.66      7.25 o 
  -3   8   7       12.71       14.03      7.59 o 
  -2   8   7        7.33        0.33      5.11 o 
  -1   8   7       45.54       46.01     11.60 o 
   0   8   7       56.85      116.25     16.77 o 
   1   8   7      104.23       96.84     11.91 o 
   2   8   7       12.61       11.34     11.60 o 
   3   8   7        8.87       14.30      6.13 o 
  -2   9   7        7.81        7.62      8.58 o 
   0   9   7       71.55       86.56     22.77 o 
   1   9   7       44.21      151.74     18.72 o 
   2   9   7        6.91       14.80     20.96 o 
  -5   0   8      625.69      604.15     41.92 o 
  -4   0   8       94.57      103.39     19.56 o 
  -3   0   8     1442.88     1576.60     52.53 o 
  -2   0   8     1094.79     1201.59     39.96 o 
  -1   0   8      108.26      108.42     10.62 o 
   0   0   8     3404.56     3402.00     36.85 o 
   1   0   8      123.64      101.10      7.01 o 
   2   0   8       39.14       30.10      5.61 o 
   3   0   8      115.99      113.57     10.54 o 
   4   0   8      321.27      328.67     19.23 o 
   5   0   8      197.67      199.11     16.70 o 
  -6   1   8        0.13        7.38      7.80 o 
  -5   1   8      336.90      339.52     33.53 o 
  -4   1   8      431.96      437.12     22.29 o 
  -3   1   8       45.36       65.95     16.49 o 
  -2   1   8     1659.18     1892.92     34.80 o 
  -1   1   8       13.37       16.81      3.26 o 
   0   1   8       34.48       36.90      3.47 o 
   1   1   8      677.31      731.88     10.64 o 
   2   1   8      320.03      322.49      8.55 o 
   3   1   8       46.31       51.31      5.94 o 
   4   1   8        2.66       12.74      9.46 o 
   5   1   8      322.41      307.83     17.59 o 
  -6   2   8      192.84      219.98     25.66 o 
  -5   2   8      533.92      509.10     31.30 o 
  -4   2   8       50.22       37.35     10.17 o 
  -3   2   8      166.49      155.27     10.19 o 
  -2   2   8      135.56      147.49      8.24 o 
  -1   2   8      625.16      602.65     14.37 o 
   0   2   8       88.54       86.31      4.22 o 
   1   2   8       44.48       52.35      3.41 o 
   2   2   8      944.72      946.32     15.05 o 
   3   2   8       16.51       13.43      3.35 o 
   4   2   8      163.02      140.25     12.01 o 
   5   2   8        6.28       13.83     10.48 o 
  -6   3   8        1.61       -2.57      7.59 o 
  -5   3   8       29.06       21.83      9.37 o 
  -4   3   8       41.32       33.95     10.76 o 
  -3   3   8       17.19       21.08      7.16 o 
  -2   3   8        9.55        9.34      3.01 o 
  -1   3   8      846.86      898.87     14.21 o 
   0   3   8     1375.82     1514.83     18.50 o 
   1   3   8       66.16       70.08      4.38 o 
   2   3   8        0.37       -0.01      1.40 o 
   3   3   8        4.29        1.18      3.16 o 
   4   3   8        2.43        1.82      4.35 o 
   5   3   8       45.79       36.60      9.98 o 
  -5   4   8        1.85       -2.58      6.20 o 
  -4   4   8        9.05        4.85      5.83 o 
  -3   4   8      266.05      266.74     20.14 o 
  -2   4   8       21.55       18.85      5.17 o 
  -1   4   8      395.90      357.38      9.60 o 
   0   4   8      190.13      176.25      7.03 o 
   1   4   8      421.37      445.16     10.84 o 
   2   4   8       77.37       82.82      8.60 o 
   3   4   8      283.54      277.27     15.37 o 
   4   4   8      139.56      133.71     22.22 o 
   5   4   8        0.00       11.49      5.31 o 
  -5   5   8        3.39        6.80      9.50 o 
  -4   5   8      182.15      201.43     20.99 o 
  -3   5   8        1.00        9.72      5.13 o 
  -2   5   8      172.06      147.26     12.45 o 
  -1   5   8       16.97       10.56      3.00 o 
   0   5   8      451.15      469.17     12.16 o 
   1   5   8       22.34       22.16      3.60 o 
   2   5   8      119.75      122.62     11.55 o 
   3   5   8      143.42      129.58     17.60 o 
   4   5   8       49.69       39.83     11.10 o 
   5   5   8        2.78        6.71      7.82 o 
  -5   6   8        0.69        4.47      7.49 o 
  -4   6   8       24.61       29.20     10.66 o 
  -3   6   8        4.73        8.75      5.01 o 
  -2   6   8        0.14       -1.72      4.09 o 
  -1   6   8        7.47        4.69      3.54 o 
   0   6   8      311.53      308.99     10.64 o 
   1   6   8       16.58       22.66      4.41 o 
   2   6   8       96.25       98.22     11.36 o 
   3   6   8       16.66       17.15     11.81 o 
   4   6   8       53.71      104.23     21.52 o 
  -4   7   8       12.90       21.17     11.60 o 
  -3   7   8        0.68       -5.01      5.46 o 
  -2   7   8        6.77        4.38      4.80 o 
  -1   7   8        1.01        4.23      4.26 o 
   0   7   8        5.75       10.55      9.14 o 
   1   7   8        3.86        9.84      3.67 o 
   2   7   8        0.02       12.63      4.33 o 
   3   7   8       35.98       34.74      8.32 o 
   4   7   8        0.00        2.51     11.18 o 
  -3   8   8        1.19       -0.85      6.81 o 
  -2   8   8        7.69       12.34      6.14 o 
  -1   8   8        0.25        0.56      7.54 o 
   0   8   8        2.38       10.73     11.88 o 
   1   8   8       13.35       22.93      6.37 o 
   2   8   8        0.19        5.83      8.69 o 
   3   8   8        2.03       16.57      9.11 o 
  -2   9   8       48.62       33.77     12.37 o 
  -1   9   8      157.72      195.97     36.33 o 
   0   9   8      204.98      227.45     41.50 o 
   1   9   8        3.36       35.18     18.58 o 
   2   9   8        0.68       23.47      8.94 o 
  -6   1   9      108.19       96.05     18.33 o 
  -5   1   9       14.50       17.88     12.30 o 
  -4   1   9       34.17       33.52      8.20 o 
  -3   1   9       32.83       27.66      6.92 o 
  -2   1   9      554.41      611.75     20.27 o 
  -1   1   9     1392.87     1480.83     27.78 o 
   0   1   9      253.94      241.87      7.37 o 
   1   1   9     2622.98     2745.52     21.94 o 
   2   1   9      145.54      150.22      6.04 o 
   3   1   9      133.96      138.72      8.14 o 
   4   1   9       19.03       11.85      3.81 o 
   5   1   9        2.61        3.56      5.37 o 
  -6   2   9      120.26      121.52     21.38 o 
  -5   2   9        0.23       -2.92      5.69 o 
  -4   2   9      383.25      378.63     24.97 o 
  -3   2   9       48.47       43.26      6.87 o 
  -2   2   9      232.37      243.21     10.87 o 
  -1   2   9       27.62       41.06      5.00 o 
   0   2   9      467.42      473.15      9.79 o 
   1   2   9      484.81      491.66      9.49 o 
   2   2   9      127.78      161.12      6.55 o 
   3   2   9      173.06      179.26      9.02 o 
   4   2   9      107.85      102.53     12.05 o 
   5   2   9        0.80        8.82      8.52 o 
  -6   3   9       45.37       36.78     13.83 o 
  -5   3   9        7.57        6.32      7.56 o 
  -4   3   9      118.01      120.17     17.75 o 
  -3   3   9       74.23       61.23     11.65 o 
  -2   3   9      717.16      710.70     17.46 o 
  -1   3   9       12.19        9.25      2.27 o 
   0   3   9      117.21      140.26      5.92 o 
   1   3   9      491.22      531.49     11.13 o 
   2   3   9      516.66      498.77     13.77 o 
   3   3   9      427.46      411.96     17.29 o 
   4   3   9       76.82       48.97     16.35 o 
   5   3   9       91.97       89.51     15.07 o 
  -5   4   9       17.39        9.82      8.24 o 
  -4   4   9      245.36      222.60     20.44 o 
  -3   4   9       13.36        1.78      7.41 o 
  -2   4   9       88.20       90.03      9.55 o 
  -1   4   9        0.37        0.69      1.51 o 
   0   4   9      263.59      251.83      8.55 o 
   1   4   9      177.53      189.55      7.44 o 
   2   4   9        2.51        2.70      1.97 o 
   3   4   9        3.20       -0.47      3.74 o 
   4   4   9       98.30       88.51     16.77 o 
   5   4   9       42.23       25.59      7.44 o 
  -5   5   9       15.41       16.39      9.98 o 
  -4   5   9        2.20        5.23      6.68 o 
  -3   5   9      200.21      174.97     14.99 o 
  -2   5   9      294.55      263.14     15.35 o 
  -1   5   9        8.08       14.45      3.43 o 
   0   5   9       15.10       13.60      3.04 o 
   1   5   9       57.77       50.43      5.21 o 
   2   5   9        9.58        9.71      3.73 o 
   3   5   9      180.72      159.84     18.97 o 
   4   5   9       19.58       11.12     10.06 o 
  -4   6   9        0.08       -3.31      5.21 o 
  -3   6   9       68.85       64.03     10.94 o 
  -2   6   9       14.97        9.15      5.84 o 
  -1   6   9        1.28       -1.02      2.41 o 
   0   6   9        7.69        5.47      2.72 o 
   1   6   9      297.06      307.69     12.90 o 
   2   6   9       94.83       80.32      9.99 o 
   4   6   9        0.63        6.71     11.18 o 
  -4   7   9       42.13       34.93     11.30 o 
  -3   7   9       89.45       95.84     14.63 o 
  -2   7   9       25.41       20.81      6.62 o 
  -1   7   9      123.90      124.81     12.08 o 
   0   7   9       39.60       43.56     12.71 o 
   1   7   9      537.86      542.94     23.51 o 
   2   7   9        0.02        7.29      6.46 o 
  -3   8   9       88.57      110.23     16.02 o 
  -2   8   9       41.26       30.32      8.42 o 
  -1   8   9        0.13       -4.18      3.55 o 
   1   8   9        3.33        6.67      4.54 o 
   2   8   9        0.19       16.18      9.15 o 
   3   8   9       11.60       32.69     10.06 o 
  -2   9   9        1.60       -3.17      6.88 o 
  -1   9   9        0.18       -3.35      9.50 o 
   1   9   9       57.83       50.91     13.43 o 
  -5   0  10     1098.68     1198.24     58.68 o 
  -4   0  10     1123.78     1120.27     50.86 o 
  -3   0  10      409.96      434.53     28.78 o 
  -2   0  10      116.83      138.04     14.81 o 
  -1   0  10       56.05       84.11     10.06 o 
   0   0  10       60.47       65.58      5.93 o 
   1   0  10      479.73      451.22      8.97 o 
   2   0  10      159.79      198.33     12.21 o 
   3   0  10      412.36      447.01     20.57 o 
   4   0  10       85.73       88.59     12.52 o 
   5   0  10      372.93      520.88     41.92 o 
  -6   1  10        0.17        9.64      8.30 o 
  -5   1  10      280.42      310.74     32.69 o 
  -4   1  10      277.16      307.14     19.29 o 
  -3   1  10      266.73      297.18     16.82 o 
  -2   1  10      678.82      740.87     22.56 o 
  -1   1  10     5146.55     5472.41     50.82 o 
   0   1  10      299.20      312.80      8.90 o 
   1   1  10     1298.52     1384.65     15.98 o 
   2   1  10     2134.21     2214.33     28.56 o 
   3   1  10       81.01       81.96      9.12 o 
   4   1  10      225.80      231.62     11.72 o 
   5   1  10       17.04       -1.24      9.45 o 
  -6   2  10        5.12        0.84      7.31 o 
  -5   2  10      445.28      479.21     30.58 o 
  -4   2  10      147.39      152.64     19.81 o 
  -3   2  10       17.50       19.87      5.34 o 
  -2   2  10      672.32      687.62     18.54 o 
  -1   2  10     1515.74     1544.01     25.21 o 
   0   2  10      193.90      197.37      7.47 o 
   1   2  10       72.50       86.21      5.19 o 
   2   2  10      108.26      134.29      6.17 o 
   3   2  10        2.70        3.40      2.25 o 
   4   2  10      119.50      128.76     18.69 o 
   5   2  10      175.49      178.70     18.86 o 
  -5   3  10        0.43       -4.03      5.69 o 
  -4   3  10       32.46       41.39     10.97 o 
  -3   3  10       83.14       72.28     12.72 o 
  -2   3  10      299.35      317.84     12.44 o 
  -1   3  10      175.40      187.88      7.27 o 
   0   3  10      523.94      554.74     11.97 o 
   1   3  10       54.00       76.40      4.87 o 
   2   3  10       37.45       40.58      5.18 o 
   3   3  10       48.87       53.82      8.24 o 
   4   3  10      103.97       93.05     14.72 o 
   5   3  10        1.25        7.60     12.57 o 
  -5   4  10        0.58       -3.11      6.20 o 
  -4   4  10      369.89      356.55     25.36 o 
  -3   4  10       90.79       90.17     14.70 o 
  -2   4  10      343.47      333.56     16.83 o 
  -1   4  10       97.47      105.34      5.89 o 
   0   4  10        1.91       -0.24      1.55 o 
   1   4  10      157.41      146.91      6.82 o 
   2   4  10       90.62       85.36      6.85 o 
   3   4  10      287.61      267.89     19.84 o 
   4   4  10       67.19       52.06     11.85 o 
   5   4  10        9.00        0.56      9.78 o 
  -5   5  10       15.60        7.51     10.62 o 
  -4   5  10        0.71       -7.82      6.99 o 
  -3   5  10      237.08      222.43     18.96 o 
  -2   5  10        0.51        2.87      5.23 o 
  -1   5  10       24.34       21.94      4.43 o 
   0   5  10        5.80        3.94      2.40 o 
   1   5  10       31.57       27.28      3.92 o 
   2   5  10      329.93      302.90     15.55 o 
   3   5  10       15.83       23.26     12.71 o 
   4   5  10       38.13       25.47      9.97 o 
  -4   6  10        5.84        1.46      6.36 o 
  -3   6  10      130.67      105.49     16.63 o 
  -2   6  10       87.22      101.33     15.12 o 
  -1   6  10        1.34        3.25      4.84 o 
   0   6  10       14.99       11.65      3.27 o 
   1   6  10       84.56       87.63      8.11 o 
   2   6  10       19.95       25.11      5.53 o 
   3   6  10        5.23       18.05     10.62 o 
   4   6  10       28.13       48.88     37.31 o 
  -4   7  10        0.60        1.96     10.34 o 
  -3   7  10       28.02       32.24      9.36 o 
  -2   7  10       74.36       75.86     11.06 o 
  -1   7  10       46.52       58.40      9.45 o 
   0   7  10       69.54       82.62     12.60 o 
   1   7  10      102.07       97.76     11.47 o 
   2   7  10       61.49       66.77     10.02 o 
   3   7  10       11.36       17.20      7.96 o 
  -3   8  10        3.27       -3.28      5.52 o 
  -2   8  10        7.57       -1.36      5.61 o 
  -1   8  10       58.97       63.70     18.02 o 
   0   8  10       79.44       88.78     15.21 o 
   1   8  10       27.03       45.40     18.16 o 
   2   8  10       10.02       14.31      8.55 o 
  -2   9  10       22.79       34.65      9.75 o 
  -1   9  10        0.13        3.91     10.62 o 
   0   9  10        5.05        2.79     11.46 o 
  -6   1  11        3.18        4.05      7.59 o 
  -5   1  11       12.82       11.18     10.34 o 
  -4   1  11        0.45        1.58      4.36 o 
  -3   1  11      236.79      257.36     15.99 o 
  -2   1  11      578.23      592.40     20.84 o 
  -1   1  11        0.19        0.29      1.57 o 
   0   1  11      113.14      135.25      6.24 o 
   1   1  11      261.37      261.08      5.74 o 
   2   1  11      170.71      151.88      7.93 o 
   3   1  11        0.13        1.38      1.93 o 
   4   1  11        8.03        5.29      3.82 o 
   5   1  11        8.40       19.44      7.82 o 
  -6   2  11        5.45       11.93      9.66 o 
  -5   2  11       88.85       95.94     17.84 o 
  -4   2  11      506.41      474.20     28.44 o 
  -3   2  11      188.39      185.87     15.40 o 
  -2   2  11       12.61       11.41      3.60 o 
  -1   2  11       63.55       71.29      6.50 o 
   0   2  11        7.74        9.14      2.46 o 
   1   2  11      128.60      118.28      6.26 o 
   2   2  11      170.28      179.12     10.29 o 
   3   2  11       10.35       12.88      3.49 o 
   4   2  11       13.78       13.14      8.76 o 
   5   2  11       44.69       97.72     28.08 o 
  -5   3  11      137.51      154.62     22.61 o 
  -4   3  11      227.10      225.32     20.39 o 
  -3   3  11      653.03      656.92     41.22 o 
  -2   3  11       23.58       28.08      5.19 o 
  -1   3  11      141.00      154.47      7.49 o 
   0   3  11      737.97      734.67     14.12 o 
   1   3  11        0.03       -0.29      1.36 o 
   2   3  11       31.51       31.34      8.97 o 
   3   3  11      501.12      472.51     19.23 o 
   4   3  11       14.84        5.11      7.27 o 
   5   3  11       46.86       41.12     22.63 o 
  -5   4  11        2.78       -3.55      5.72 o 
  -4   4  11      165.08      153.49     20.89 o 
  -3   4  11      540.03      517.37     27.46 o 
  -2   4  11        0.00        6.81      4.19 o 
  -1   4  11      367.60      363.99     10.79 o 
   0   4  11      232.29      244.69      8.92 o 
   1   4  11       17.64       17.03      3.19 o 
   2   4  11      126.10      135.08      8.10 o 
   3   4  11       66.36       59.75     12.03 o 
   4   4  11       11.38        1.87      6.40 o 
   5   4  11        0.63        0.23      5.59 o 
  -5   5  11        0.95       -6.19      6.30 o 
  -4   5  11       19.17        6.86      7.84 o 
  -3   5  11        4.22        9.92      6.91 o 
  -2   5  11      253.59      249.09     15.52 o 
  -1   5  11        2.91        4.27      5.40 o 
   0   5  11        1.64       -0.13      2.11 o 
   1   5  11       38.64       39.61      5.45 o 
   2   5  11      435.37      439.86     18.54 o 
   3   5  11       36.07       34.23      9.68 o 
   4   5  11        3.69        2.86      6.71 o 
  -4   6  11       36.62       38.17     12.34 o 
  -3   6  11      404.49      357.59     24.35 o 
  -2   6  11       10.80        5.40      3.98 o 
  -1   6  11        3.07        2.77      8.66 o 
   0   6  11      192.63      189.48     11.86 o 
   1   6  11       69.83       66.70      9.01 o 
   2   6  11       61.26       72.00     13.41 o 
   3   6  11        2.65        7.23      5.32 o 
   4   6  11        8.19       14.27     18.30 o 
  -4   7  11        5.42        7.32      7.91 o 
  -3   7  11       43.86       44.22     10.15 o 
  -2   7  11        5.23       16.80      7.78 o 
  -1   7  11       17.61       16.52      5.91 o 
   0   7  11       28.90       20.05      6.10 o 
   1   7  11       38.22       32.05      7.12 o 
   2   7  11       33.77       32.55      7.85 o 
   3   7  11        8.69       14.97     10.48 o 
  -3   8  11        0.04       -1.16      5.60 o 
  -2   8  11        0.11        8.28     11.57 o 
  -1   8  11       84.83      162.07     19.84 o 
   0   8  11       44.42       49.05     11.95 o 
   1   8  11       90.58       97.81     23.75 o 
   2   8  11       49.74       54.37     10.07 o 
  -1   9  11       58.55      103.71     32.00 o 
   1   9  11       11.66       15.09     10.06 o 
  -5   0  12        7.30        6.71      9.78 o 
  -4   0  12     1452.59     1513.44     61.20 o 
  -3   0  12      115.69      124.91     16.49 o 
  -2   0  12       27.37       38.84     10.06 o 
  -1   0  12       30.42       33.81      8.38 o 
   0   0  12     2071.07     2163.83     35.66 o 
   1   0  12       73.68       73.01      7.80 o 
   2   0  12      116.09       92.83      9.92 o 
   3   0  12      364.58      390.23     20.19 o 
   4   0  12       21.59       22.43      6.44 o 
   5   0  12      127.19       63.15     18.72 o 
  -6   1  12       43.98       50.09     14.90 o 
  -5   1  12        8.85        2.24      8.38 o 
  -4   1  12      447.39      447.57     23.62 o 
  -3   1  12       32.75       38.47      8.19 o 
  -2   1  12      549.61      529.36     17.78 o 
  -1   1  12      149.35      171.73      9.17 o 
   0   1  12      831.85      882.52     16.14 o 
   1   1  12       13.95       14.48      3.38 o 
   2   1  12       70.97       73.10      6.88 o 
   3   1  12      135.10      142.21      8.69 o 
   4   1  12        8.39        9.50      4.18 o 
   5   1  12      139.35      160.75     15.13 o 
  -5   2  12       46.06       46.12     16.49 o 
  -4   2  12      265.22      254.33     21.29 o 
  -3   2  12      842.07      815.99     23.84 o 
  -2   2  12      596.18      640.83     19.10 o 
  -1   2  12      170.62      176.17      9.41 o 
   0   2  12       35.93       28.90      3.93 o 
   1   2  12        0.00        0.01      1.51 o 
   2   2  12      162.10      161.69      8.29 o 
   3   2  12      146.86      158.29      9.36 o 
   4   2  12      204.18      212.11     25.95 o 
   5   2  12        1.41       -1.22      6.09 o 
  -5   3  12        8.56        1.49      6.30 o 
  -4   3  12       77.15       67.42     13.90 o 
  -3   3  12        0.86       11.85      5.87 o 
  -2   3  12      685.23      707.91     19.66 o 
  -1   3  12       28.62       31.25      5.31 o 
   0   3  12      584.83      616.43     14.74 o 
   1   3  12       66.71       81.91      6.24 o 
   2   3  12        1.18        0.38      2.59 o 
   3   3  12       28.28       19.73      5.52 o 
   4   3  12        1.36       -1.31      4.62 o 
   5   3  12        0.70       -5.03      7.82 o 
  -5   4  12       16.01        9.69      8.37 o 
  -4   4  12       18.78       11.94      8.24 o 
  -3   4  12      111.60      124.68     17.74 o 
  -2   4  12       52.77       95.01     13.69 o 
  -1   4  12      197.80      193.20      8.35 o 
   0   4  12      160.84      163.86      7.63 o 
   1   4  12       16.36       18.18      3.84 o 
   2   4  12      179.12      163.30     10.68 o 
   3   4  12       25.49       22.91      8.50 o 
   4   4  12        3.60        3.39      5.69 o 
  -5   5  12        7.37        7.02      8.07 o 
  -4   5  12       24.74       23.93      9.73 o 
  -3   5  12        4.41        3.39      4.64 o 
  -2   5  12      405.15      475.67     21.63 o 
  -1   5  12        0.02       -2.86      1.90 o 
   0   5  12       90.51      108.77      9.27 o 
   1   5  12      453.09      443.15     14.31 o 
   2   5  12      148.49      130.32     23.89 o 
   3   5  12       38.38       38.93     10.16 o 
   4   5  12        0.07       -0.78      5.73 o 
  -4   6  12       16.48       18.21      9.38 o 
  -3   6  12      210.18      284.45     55.75 o 
  -2   6  12      232.11      221.45     15.52 o 
  -1   6  12      115.66      109.16     10.17 o 
   1   6  12       22.92       15.38      5.14 o 
   2   6  12      112.28      114.66     15.59 o 
   3   6  12        1.40        9.11      6.15 o 
   4   6  12        3.33        0.24      5.27 o 
  -4   7  12        0.55       -6.58      6.18 o 
  -3   7  12      154.90      164.39     17.04 o 
  -2   7  12       99.45      102.55     13.50 o 
  -1   7  12        5.49       16.67     12.85 o 
   0   7  12        6.24       -0.22      4.44 o 
   1   7  12       26.11       29.33      8.96 o 
   2   7  12       19.74       21.24     11.18 o 
   3   7  12        3.96        9.79      7.45 o 
  -3   8  12        6.82        4.54      5.61 o 
  -2   8  12      262.74      223.68     17.03 o 
  -1   8  12        1.48        2.79     10.62 o 
   0   8  12        1.61        7.27     10.06 o 
   1   8  12        0.75        9.65      5.09 o 
  -1   9  12        6.63       15.09     15.09 o 
   0   9  12       18.59       18.72     13.97 o 
  -5   1  13        0.79        1.53      6.20 o 
  -4   1  13      102.38      112.17     15.11 o 
  -3   1  13      539.66      517.29     22.76 o 
  -2   1  13       63.52       56.65      7.31 o 
  -1   1  13     1819.65     1750.30     34.42 o 
   0   1  13      506.48      506.39     12.88 o 
   1   1  13        4.04        1.87      1.78 o 
   2   1  13        4.99        7.84      2.62 o 
   3   1  13       64.75       66.21      7.19 o 
   4   1  13      202.92      229.47     13.07 o 
   5   1  13        9.69        3.71     13.15 o 
  -5   2  13        0.49       -2.69      6.09 o 
  -4   2  13      178.83      165.55     26.97 o 
  -3   2  13      830.98      805.10     24.21 o 
  -2   2  13       12.33       10.53      3.69 o 
  -1   2  13       20.64       20.11      4.04 o 
   0   2  13        7.82        8.67      2.56 o 
   1   2  13      325.40      325.13     10.58 o 
   2   2  13       28.70       24.75      4.30 o 
   3   2  13       25.88       29.37      4.91 o 
   4   2  13       23.54       24.81      6.20 o 
   5   2  13        0.00       -0.28      7.82 o 
  -5   3  13        3.20        2.38      6.92 o 
  -4   3  13       21.69       32.88     10.80 o 
  -3   3  13      201.26      165.17     16.65 o 
  -2   3  13       11.86       17.73      6.09 o 
  -1   3  13        9.50        5.79      3.13 o 
   0   3  13      200.89      212.87      9.11 o 
   1   3  13      104.76      121.46      7.18 o 
   2   3  13      243.59      253.64     13.19 o 
   3   3  13      559.05      514.48     43.87 o 
   4   3  13      202.31      166.88     20.53 o 
  -5   4  13        3.58        5.38      7.90 o 
  -4   4  13      138.95      138.74     20.77 o 
  -3   4  13      694.93      677.70     32.89 o 
  -2   4  13      526.64      501.21     25.39 o 
  -1   4  13      263.75      284.19     11.00 o 
   0   4  13       16.26       14.50      3.34 o 
   1   4  13       99.15       92.92      7.15 o 
   2   4  13      103.54       98.35     12.05 o 
   3   4  13       96.42      112.02     16.27 o 
   4   4  13        3.51        0.78      5.44 o 
  -5   5  13       12.40       10.61      9.00 o 
  -4   5  13       47.93       42.33     12.45 o 
  -3   5  13      173.89      255.90     39.82 o 
  -2   5  13       50.66       56.83     23.61 o 
  -1   5  13       38.32       47.56      6.47 o 
   0   5  13       93.55      111.25      7.94 o 
   1   5  13      153.77      153.26      9.01 o 
   2   5  13       59.31       53.97     11.10 o 
   3   5  13       74.14       58.46     12.25 o 
   4   5  13       37.59       32.84     11.01 o 
  -4   6  13       13.37       17.33      9.68 o 
  -3   6  13        0.06        1.68      7.54 o 
  -2   6  13      280.44      300.30     27.05 o 
  -1   6  13       13.19        5.22      8.25 o 
   0   6  13      282.41      272.37     12.38 o 
   1   6  13       98.57       88.52     14.21 o 
   2   6  13       59.89       64.30     11.94 o 
   3   6  13       66.80       72.98     17.19 o 
  -3   7  13       21.37        8.80      7.11 o 
  -2   7  13       40.33       42.81     11.81 o 
  -1   7  13      316.99      295.53     20.92 o 
   0   7  13       26.33       29.54      8.94 o 
   1   7  13       91.01       97.05     18.86 o 
   2   7  13        1.53        6.97      5.57 o 
   3   7  13       21.06       32.90     10.67 o 
  -2   8  13       73.07       80.69     12.79 o 
  -1   8  13       76.18       59.52     15.58 o 
   0   8  13        2.07       69.02     16.77 o 
   1   8  13      120.21      120.22     14.32 o 
   2   8  13        6.07       -0.56      8.66 o 
  -5   0  14      284.13      283.07     31.02 o 
  -4   0  14       93.37      111.50     21.52 o 
  -3   0  14      184.40      170.74     20.12 o 
  -2   0  14       98.79      125.19     14.81 o 
  -1   0  14      720.58      786.90     33.53 o 
   0   0  14       86.57       92.04     10.06 o 
   1   0  14        0.04        2.32      2.35 o 
   2   0  14      110.58      108.72     10.37 o 
   3   0  14       16.18       13.83      5.34 o 
   4   0  14       21.98       17.63      9.08 o 
   5   0  14       28.82       21.24      9.22 o 
  -5   1  14      146.73      148.12     22.09 o 
  -4   1  14       52.61       47.63     10.42 o 
  -3   1  14       93.98       94.90     12.48 o 
  -2   1  14      322.02      308.57     14.22 o 
  -1   1  14        0.61        0.98      2.27 o 
   0   1  14      123.08      144.37      7.29 o 
   1   1  14       28.30       24.19      4.20 o 
   2   1  14       23.12       23.44      5.46 o 
   3   1  14       85.61      115.73     11.71 o 
   4   1  14      199.07      213.53     14.55 o 
   5   1  14      115.66      138.15     15.45 o 
  -5   2  14        3.42        5.41      7.86 o 
  -4   2  14       55.23      122.12     19.56 o 
  -3   2  14        0.45        0.05      3.46 o 
  -2   2  14      216.08      203.86     19.07 o 
  -1   2  14       33.79       41.44      6.12 o 
   0   2  14      116.87      127.07      7.15 o 
   1   2  14      440.02      433.51     15.71 o 
   2   2  14       34.03       23.00      4.23 o 
   3   2  14       42.91       36.69      5.71 o 
   4   2  14        0.39       -4.19      3.06 o 
  -5   3  14        0.14       -2.78      7.11 o 
  -4   3  14        1.18        1.68      8.38 o 
  -3   3  14       43.43       40.13     10.27 o 
  -2   3  14        7.10       14.55      3.76 o 
  -1   3  14      159.61      155.50     10.24 o 
   0   3  14      274.22      285.30     10.83 o 
   1   3  14      170.92      183.20     15.01 o 
   2   3  14       25.90       26.13      5.66 o 
   3   3  14        0.16       -0.68      3.12 o 
   4   3  14        6.36        2.24      5.13 o 
  -5   4  14      108.50      105.56     19.91 o 
  -4   4  14       35.69       75.81     36.05 o 
  -3   4  14      211.25      217.06     25.43 o 
  -2   4  14      764.10      730.70     49.88 o 
  -1   4  14       79.32       91.85      7.68 o 
   0   4  14      205.59      213.93     10.26 o 
   1   4  14      160.91      141.23      8.45 o 
   2   4  14        0.03        1.35      3.07 o 
   3   4  14       78.79       61.61     12.43 o 
   4   4  14       39.34       34.94     10.26 o 
  -4   5  14       31.14       13.14      8.57 o 
  -3   5  14      150.08      179.21     26.55 o 
  -2   5  14       94.61      133.08     29.48 o 
  -1   5  14      339.26      362.39     14.33 o 
   0   5  14        8.64       10.69      3.26 o 
   1   5  14      270.43      249.56     11.30 o 
   2   5  14       13.33       13.34      5.92 o 
   3   5  14        2.30        6.76      5.92 o 
   4   5  14       88.98       70.07     14.32 o 
  -4   6  14       15.99       13.63     10.05 o 
  -3   6  14      163.06      151.38     18.61 o 
  -2   6  14      342.37      320.65     18.82 o 
  -1   6  14      299.67      265.37     13.07 o 
   0   6  14       12.11       26.08      5.36 o 
   1   6  14       63.49       66.92     11.41 o 
   2   6  14       30.02       25.24      8.83 o 
   3   6  14       16.47       21.18      9.26 o 
  -3   7  14       42.90       64.98     16.77 o 
  -2   7  14       61.24       49.24     10.99 o 
  -1   7  14        1.70        1.16     10.09 o 
   0   7  14      139.38      146.49     13.90 o 
   1   7  14       62.35       72.58     12.65 o 
   2   7  14      189.16      193.85     22.04 o 
  -2   8  14      197.23      202.00     17.20 o 
  -1   8  14      203.47      283.91     28.22 o 
   0   8  14        7.14      126.03     19.00 o 
   1   8  14        2.68       13.63      5.57 o 
  -5   1  15        3.49        7.45      7.83 o 
  -4   1  15       68.30       60.50     10.51 o 
  -3   1  15        0.00        2.27      3.49 o 
  -2   1  15       21.19       20.68      5.26 o 
  -1   1  15       19.12       15.92      4.07 o 
   0   1  15       37.06       35.15      4.56 o 
   1   1  15       42.28       62.27     12.64 o 
   2   1  15        8.61       10.89      3.66 o 
   3   1  15       18.58       22.77      4.69 o 
   4   1  15        1.26        9.07      7.08 o 
  -5   2  15        8.06        6.23      8.24 o 
  -4   2  15      330.56      321.31     51.98 o 
  -3   2  15      719.81      805.12     25.06 o 
  -2   2  15       13.43       10.81      3.68 o 
  -1   2  15       82.44       76.87      8.46 o 
   0   2  15      173.22      186.72     10.11 o 
   1   2  15       84.06       90.66      9.24 o 
   2   2  15      165.14      154.35      9.19 o 
   3   2  15       13.15       11.62      3.68 o 
   4   2  15      124.75      127.50     18.16 o 
  -5   3  15       11.18        9.92      8.99 o 
  -4   3  15      436.53      467.00     29.04 o 
  -3   3  15      360.52      370.44     23.91 o 
  -2   3  15      129.62      122.39     13.96 o 
  -1   3  15      245.32      257.33     12.98 o 
   0   3  15      678.68      675.62     16.91 o 
   1   3  15      212.75      217.07     12.01 o 
   2   3  15       16.12       11.25      4.66 o 
   3   3  15       87.66       78.01     10.46 o 
   4   3  15        4.58       12.04      8.38 o 
  -5   4  15      125.51      150.89     24.15 o 
  -4   4  15        7.34       12.59     18.72 o 
  -3   4  15        9.98        8.81      5.37 o 
  -2   4  15       10.45       26.83     10.90 o 
  -1   4  15        5.19        7.35      4.16 o 
   0   4  15      139.91      138.72      8.44 o 
   1   4  15       74.94       73.93     11.73 o 
   2   4  15       64.11       58.99      8.57 o 
   3   4  15       72.04       51.35     11.54 o 
   4   4  15       20.31        7.61      7.01 o 
  -4   5  15        7.90        1.00      5.92 o 
  -3   5  15       19.96       21.23      8.88 o 
  -2   5  15      230.54      209.60     18.10 o 
  -1   5  15      369.52      365.76     18.04 o 
   0   5  15      175.83      158.53      9.49 o 
   1   5  15      174.60      170.75     11.82 o 
   2   5  15       81.23       80.11     13.37 o 
   3   5  15       36.93       29.06      9.88 o 
  -3   6  15      143.44      142.90     36.33 o 
  -2   6  15       31.93       75.23     25.85 o 
  -1   6  15       92.28      141.47     13.63 o 
   0   6  15       49.39       46.11      9.26 o 
   2   6  15       35.10       20.17      7.99 o 
   3   6  15        0.18        4.78      6.51 o 
  -3   7  15        0.84        5.98      7.05 o 
  -2   7  15      376.24      331.68     25.62 o 
  -1   7  15        5.18       10.87     15.27 o 
   2   7  15        1.46        0.19      5.32 o 
  -2   8  15       19.91       43.00      6.92 o 
  -1   8  15       83.74      109.43     19.14 o 
   0   8  15       40.47       90.26     24.31 o 
   1   8  15       90.11      200.92     19.84 o 
  -5   0  16       13.63       19.00     12.85 o 
  -4   0  16       16.98       25.43     11.46 o 
  -3   0  16       58.47       39.40     12.02 o 
  -2   0  16     2805.10     2860.62     72.65 o 
  -1   0  16      109.65      103.67     13.69 o 
   0   0  16      301.83      302.35     22.08 o 
   1   0  16      230.65      249.22     15.21 o 
   2   0  16      385.87      382.80     29.76 o 
   3   0  16      259.40      270.61     18.66 o 
   4   0  16       72.31       85.02     13.69 o 
  -4   1  16        2.50        1.55      4.84 o 
  -3   1  16      190.65      184.44     13.69 o 
  -2   1  16      140.04      139.74     14.63 o 
  -1   1  16      127.80      135.93     11.56 o 
   0   1  16      885.19      871.90     21.92 o 
   1   1  16       60.23       66.70      8.05 o 
   2   1  16       51.62       62.38      8.22 o 
   3   1  16       32.63       28.94      5.32 o 
   4   1  16        5.07        5.40      7.07 o 
  -5   2  16        3.51       -0.20      6.81 o 
  -4   2  16       64.26       95.42     23.75 o 
  -3   2  16        1.09        0.29      3.85 o 
  -2   2  16       10.83       14.00      4.63 o 
  -1   2  16       88.82       93.83      8.95 o 
   0   2  16      163.25      159.72      8.63 o 
   1   2  16      133.82      139.03     10.09 o 
   2   2  16       33.08       36.88      6.81 o 
   3   2  16       20.58       17.98      4.44 o 
   4   2  16       58.45       76.64     11.64 o 
  -5   3  16        6.02        2.27      8.42 o 
  -4   3  16       34.86       39.45     10.73 o 
  -3   3  16       14.86       35.62     26.27 o 
  -2   3  16      240.60      225.54     12.79 o 
  -1   3  16      532.73      569.51     21.21 o 
   0   3  16      412.54      449.39     14.22 o 
   1   3  16        4.96        5.45      2.63 o 
   2   3  16      163.61      145.69     11.25 o 
   3   3  16       31.06       31.48      8.08 o 
   4   3  16       11.02        1.16      5.09 o 
  -4   4  16      139.77      173.74     36.19 o 
  -3   4  16       19.41       10.06     10.62 o 
  -2   4  16      983.65     1017.94     38.08 o 
  -1   4  16        0.47        1.16      2.78 o 
   0   4  16       70.76       83.63      8.23 o 
   1   4  16        3.41       -0.35      2.80 o 
   2   4  16       47.39       52.64      8.13 o 
   3   4  16        0.88       -1.12      4.54 o 
   4   4  16        4.85       10.90      7.13 o 
  -4   5  16        4.05       13.13     12.02 o 
  -3   5  16       43.10       55.81     26.97 o 
  -2   5  16       16.43       17.97      6.72 o 
  -1   5  16       79.56       96.64     11.27 o 
   0   5  16       53.02       56.03      8.19 o 
   1   5  16        2.22        0.37      4.09 o 
   2   5  16      195.67      197.99     17.67 o 
   3   5  16       44.17       33.40     10.44 o 
  -3   6  16       31.56       47.98     12.85 o 
  -2   6  16      416.88      419.38     25.79 o 
  -1   6  16      594.30      553.09     19.16 o 
   0   6  16        0.69        2.22      3.11 o 
   1   6  16        0.44        5.46      5.49 o 
   2   6  16       58.44       52.82     12.34 o 
   3   6  16        0.55        8.52      6.92 o 
  -3   7  16        3.84       -2.51      7.27 o 
  -2   7  16       10.83       14.57     10.34 o 
  -1   7  16        0.41        4.19     11.46 o 
   0   7  16       32.29      131.34     19.56 o 
   1   7  16       69.04       55.61     16.49 o 
   2   7  16       15.06       18.03      8.27 o 
  -1   8  16      225.04      258.76     29.62 o 
   0   8  16       52.42      117.36     17.88 o 
  -5   1  17       31.06       32.17     11.88 o 
  -4   1  17       13.40       15.03      5.67 o 
  -3   1  17      353.24      343.97     17.34 o 
  -2   1  17        1.91        3.55      2.79 o 
  -1   1  17       20.91       21.18      5.17 o 
   0   1  17      181.56      175.94     12.83 o 
   1   1  17       37.30       30.50      6.71 o 
   2   1  17       29.32       19.93      5.26 o 
   3   1  17       57.60       70.21      8.31 o 
   4   1  17       72.79       79.52     11.60 o 
  -5   2  17        0.62       51.14     13.97 o 
  -4   2  17      316.24      278.34     23.33 o 
  -3   2  17      138.47      134.62     11.85 o 
  -2   2  17       41.04       52.96      8.15 o 
  -1   2  17     2288.69     2334.76     38.81 o 
   0   2  17       12.31       20.79      5.70 o 
   1   2  17      294.17      275.38     13.83 o 
   2   2  17       55.14       64.01      8.94 o 
   3   2  17       17.06       11.14      4.10 o 
   4   2  17        2.38        2.50      6.85 o 
  -5   3  17        0.97        1.68     10.06 o 
  -4   3  17       40.24       54.19     15.93 o 
  -3   3  17       27.09       14.81     10.90 o 
  -2   3  17       11.36       20.96      8.83 o 
  -1   3  17       15.82       17.57      4.82 o 
   0   3  17      138.34      146.49      8.67 o 
   1   3  17      415.94      402.40     16.99 o 
   2   3  17       22.13       28.88      6.13 o 
   3   3  17       32.06       36.17      7.58 o 
   4   3  17        5.14       -6.17      4.89 o 
  -4   4  17      192.62      199.11     50.58 o 
  -3   4  17      151.81      185.21     36.89 o 
  -2   4  17       82.18       86.23     15.65 o 
  -1   4  17      466.55      442.75     18.12 o 
   0   4  17       88.15      123.45     13.27 o 
   1   4  17       95.64       98.87     10.89 o 
   2   4  17        0.02       -3.67      2.45 o 
   3   4  17       83.43       59.19     13.02 o 
  -4   5  17        8.76       17.90     22.91 o 
  -2   5  17      160.96      154.04     32.41 o 
  -1   5  17      315.18      291.37     19.70 o 
   0   5  17        3.12        3.31      3.20 o 
   1   5  17        8.26        8.82      6.04 o 
   2   5  17       30.91       28.56      9.06 o 
   3   5  17        1.85       -1.12      5.58 o 
  -3   6  17       13.09       73.77     17.33 o 
  -2   6  17      269.40      250.72     20.94 o 
  -1   6  17        4.81        6.64      4.21 o 
   0   6  17       96.60      113.55     10.82 o 
   1   6  17        3.39        9.42      6.68 o 
   2   6  17       52.98       43.18     11.26 o 
  -2   7  17        0.47        0.86      5.32 o 
  -1   7  17       96.01       52.87     17.74 o 
   0   7  17       44.79       60.36     15.93 o 
   1   7  17        7.94       12.30      9.50 o 
  -5   0  18       50.83       46.39     16.21 o 
  -4   0  18       35.14       42.75     14.25 o 
  -3   0  18     2038.15     1806.58     65.39 o 
  -2   0  18      237.08      211.54     21.52 o 
  -1   0  18      122.13      122.40     13.13 o 
   0   0  18     2144.87     2098.59     62.31 o 
   1   0  18       41.11       37.11      8.00 o 
   2   0  18      367.51      354.99     20.48 o 
   3   0  18       52.69       50.22     10.47 o 
   4   0  18       33.24       37.35      9.98 o 
  -5   1  18       37.31       64.47     22.22 o 
  -4   1  18        8.70       10.20      5.50 o 
  -3   1  18       84.74       89.94     17.59 o 
  -2   1  18      621.19      612.37     21.61 o 
  -1   1  18      496.09      448.25     17.41 o 
   0   1  18       44.64       47.31      8.59 o 
   1   1  18     1142.06     1188.26     28.92 o 
   2   1  18        1.83        2.09      2.81 o 
   3   1  18       13.82       17.17      4.30 o 
   4   1  18       16.43        6.95      6.53 o 
  -5   2  18       28.93      127.54     59.94 o 
  -4   2  18      264.81      279.59     23.08 o 
  -3   2  18      428.84      393.83     18.74 o 
  -2   2  18      327.23      335.83     19.28 o 
  -1   2  18        3.74        3.38      2.60 o 
   0   2  18      120.87      116.98      9.38 o 
   1   2  18       15.91        8.02      3.68 o 
   2   2  18       25.57       27.72      6.08 o 
   3   2  18       43.04       35.51      7.31 o 
   4   2  18       78.85       76.35     11.36 o 
  -4   3  18        7.15        1.40      8.10 o 
  -3   3  18        3.41        6.40      7.13 o 
  -2   3  18       29.73       19.28      9.09 o 
  -1   3  18      117.68      121.53     10.88 o 
   0   3  18      282.66      287.47     14.21 o 
   1   3  18        7.06        2.89      3.02 o 
   2   3  18       13.79       12.89      4.64 o 
   3   3  18       72.57       86.89     14.55 o 
  -3   4  18       15.00       29.83     13.69 o 
  -2   4  18        0.01       15.35      6.00 o 
  -1   4  18      391.54      377.47     17.08 o 
   0   4  18        1.23        5.18      3.99 o 
   1   4  18       23.94       23.89      7.74 o 
   2   4  18       51.75       59.11      9.19 o 
   3   4  18       26.63       26.75      9.31 o 
  -4   5  18        2.19       49.73     29.48 o 
  -3   5  18        8.08       -7.95      5.30 o 
  -2   5  18       46.86       39.12      9.97 o 
  -1   5  18        3.65        4.71      4.19 o 
   0   5  18      135.74      135.22      9.98 o 
   1   5  18       47.62       62.06     18.78 o 
   2   5  18       63.95       53.59     12.29 o 
   3   5  18       10.58        6.02      6.56 o 
  -2   6  18        3.82        5.03      6.13 o 
  -1   6  18       52.39       49.44     17.88 o 
   0   6  18        9.40       20.12      9.50 o 
   1   6  18       14.00       17.14      7.96 o 
   2   6  18        4.12        6.38      6.48 o 
  -2   7  18       16.88       12.63      8.11 o 
  -1   7  18      157.16      175.17     18.95 o 
   0   7  18      126.17      208.58     24.31 o 
   1   7  18       26.36       41.36     13.97 o 
  -3   1  19        5.18       12.93      5.75 o 
  -2   1  19      232.09      239.98     14.09 o 
  -1   1  19      164.57      161.33     11.13 o 
   0   1  19       70.69       69.91     10.45 o 
   1   1  19       11.22       11.07      4.26 o 
   2   1  19      339.10      345.56     14.78 o 
   3   1  19       33.00       32.48      6.08 o 
  -4   2  19       31.61       40.52     15.37 o 
  -3   2  19      189.14      187.57     25.77 o 
  -2   2  19      402.26      359.77     17.18 o 
  -1   2  19       56.09       51.95      9.92 o 
   0   2  19      411.10      390.02     20.25 o 
   1   2  19       26.98       31.75      6.10 o 
   2   2  19      100.09       94.70     11.38 o 
   3   2  19       74.47       71.71     15.50 o 
  -4   3  19       38.23      140.84     20.12 o 
  -3   3  19       28.71       26.35      9.65 o 
  -2   3  19        0.10       -3.06      3.04 o 
  -1   3  19      154.30      180.18     11.90 o 
   0   3  19      199.00      178.45     11.45 o 
   1   3  19       36.89       24.59      6.05 o 
   2   3  19      289.70      288.76     16.50 o 
   3   3  19       20.25       22.03      6.23 o 
  -4   4  19       11.13       17.76      8.69 o 
  -3   4  19       14.74       22.95      8.55 o 
  -2   4  19      135.97       75.17     18.16 o 
  -1   4  19       40.98       44.54      8.14 o 
   0   4  19      443.20      477.24     19.38 o 
   1   4  19      101.47       84.96     14.82 o 
   2   4  19        1.83       -0.50      3.77 o 
   3   4  19       18.81       21.00      9.03 o 
  -3   5  19       28.02       25.91     28.36 o 
  -2   5  19       38.92       44.36     11.28 o 
  -1   5  19        6.92       21.46      7.56 o 
   0   5  19      271.44      264.54     21.78 o 
   1   5  19      180.06      179.39     13.83 o 
   2   5  19      119.27      137.58     19.05 o 
  -2   6  19       15.10       -2.15      7.54 o 
  -1   6  19       23.81       37.75      9.08 o 
   0   6  19       18.12       34.64     23.61 o 
   1   6  19       34.50       43.92     11.61 o 
  -1   7  19        1.83       14.81      8.10 o 
   0   7  19        2.52       11.18      8.94 o 
  -4   0  20        1.66        1.68      7.27 o 
  -3   0  20       74.70       58.96     15.37 o 
  -2   0  20     1401.52     1165.75     39.74 o 
  -1   0  20       62.16       85.51     16.77 o 
   0   0  20      668.61      575.65     34.93 o 
   1   0  20     1208.82     1209.41     53.09 o 
   2   0  20       86.44       67.79     11.94 o 
   3   0  20      159.53      166.06     17.44 o 
  -4   1  20        1.43        0.19      5.09 o 
  -3   1  20        0.91       13.35      4.90 o 
  -2   1  20        4.14        2.68      3.49 o 
  -1   1  20        0.23       -2.08      2.82 o 
   0   1  20       29.30       34.40      7.59 o 
   1   1  20      145.71      160.41     12.20 o 
   2   1  20      208.30      206.38     13.89 o 
   3   1  20       77.62       76.24      9.35 o 
  -4   2  20        0.65        6.03      8.24 o 
  -3   2  20        5.40        7.48      5.15 o 
  -2   2  20      303.21      240.82     16.52 o 
   0   2  20      626.18      620.56     26.18 o 
   1   2  20      807.39      817.17     25.84 o 
   2   2  20      136.77      140.80     12.95 o 
   3   2  20       14.52        7.97      4.33 o 
  -4   3  20       62.51       77.09     18.58 o 
  -3   3  20        6.53        1.40      7.27 o 
  -2   3  20       16.62       11.39      6.64 o 
  -1   3  20       45.64       50.51     14.25 o 
   0   3  20      147.94      182.25     26.10 o 
   1   3  20       82.63       87.70     10.83 o 
   2   3  20        1.73       -3.82      3.86 o 
   3   3  20       13.28       10.09      6.86 o 
  -3   4  20      129.50      131.63     30.04 o 
  -2   4  20      115.78      115.74     16.85 o 
  -1   4  20      273.07      267.32     25.15 o 
   0   4  20       70.38       65.84      9.19 o 
   1   4  20       28.42       31.15     15.90 o 
   2   4  20       14.39       14.43      5.73 o 
  -3   5  20        6.28       10.83      8.20 o 
  -2   5  20        2.41       16.49     16.35 o 
  -1   5  20        1.32        6.11      4.42 o 
   0   5  20        0.02       -4.88      6.57 o 
   1   5  20       58.19       53.09      8.73 o 
   2   5  20        8.38        7.30      7.16 o 
  -2   6  20        3.50       -2.51      9.50 o 
  -1   6  20       21.98       38.35     14.11 o 
   0   6  20        8.98       15.44     15.93 o 
   1   6  20       26.41       16.08      8.63 o 
  -4   1  21        4.89       15.19     14.71 o 
  -3   1  21        2.35        5.87      5.60 o 
  -2   1  21        0.02       -1.90      3.07 o 
  -1   1  21       27.88       28.22      8.52 o 
   0   1  21        6.44       -0.38      4.33 o 
   1   1  21        2.66        4.20      3.04 o 
   2   1  21        0.49        2.71      3.18 o 
   3   1  21       44.51       38.91      7.40 o 
  -4   2  21       13.24       22.81      9.94 o 
  -3   2  21        0.88        0.65      4.23 o 
  -2   2  21       27.77       35.43      7.52 o 
  -1   2  21     1199.07     1089.50     46.39 o 
   0   2  21        4.03        9.50      6.71 o 
   1   2  21      179.66      187.57     14.05 o 
   2   2  21       23.57       22.29      6.02 o 
   3   2  21       19.57       29.87      8.17 o 
  -4   3  21      108.95      152.57     42.75 o 
  -3   3  21        0.17        2.33      6.04 o 
  -2   3  21       24.65       40.68      7.77 o 
  -1   3  21      216.87      238.05     17.29 o 
   0   3  21       54.66       50.00     10.05 o 
   1   3  21      244.52      238.15     15.76 o 
   2   3  21      128.63      122.74     13.74 o 
  -3   4  21        7.57       17.07     11.32 o 
  -2   4  21       19.08       20.49      7.80 o 
  -1   4  21      344.10      303.15     20.15 o 
   0   4  21      204.13      230.70     15.84 o 
   1   4  21       10.20        2.17      5.15 o 
   2   4  21      100.02       95.11     12.03 o 
  -2   5  21       40.84       44.22     12.29 o 
   0   5  21      109.01      119.84     13.08 o 
   1   5  21       40.86       47.74      8.98 o 
  -1   6  21        2.35       12.57      9.22 o 
   0   6  21       68.37       61.94     23.33 o 
  -4   0  22        2.07       -4.31     19.84 o 
  -3   0  22        1.08        3.35      6.99 o 
  -1   0  22        0.61        0.00      5.03 o 
   0   0  22      715.53      725.98     41.64 o 
   1   0  22      389.38      341.75     29.90 o 
   2   0  22       63.36       45.80     10.57 o 
   3   0  22      106.14       93.39     15.44 o 
  -4   1  22       47.07       46.44     13.38 o 
  -3   1  22       30.00       26.77      7.50 o 
  -1   1  22       18.07       10.43      5.71 o 
   0   1  22       44.35       69.40     14.39 o 
   1   1  22        2.92        2.62      4.47 o 
   2   1  22      176.48      175.48     14.25 o 
  -3   2  22        0.22        3.75      8.26 o 
  -2   2  22       60.15       60.65     11.41 o 
  -1   2  22        1.42        4.67      5.45 o 
   0   2  22        0.02       -4.27      3.21 o 
   1   2  22        6.42        6.64      3.75 o 
   2   2  22      201.66      234.03     17.16 o 
  -3   3  22       16.14       25.08     14.11 o 
  -2   3  22        5.23        7.88      8.38 o 
  -1   3  22       11.10       25.76     10.90 o 
   0   3  22        0.57       10.99     17.46 o 
   1   3  22        2.88       10.47      5.67 o 
   2   3  22        0.01       -3.57      3.86 o 
  -3   4  22        0.09        2.46      7.54 o 
  -2   4  22        9.24        6.10      5.83 o 
  -1   4  22       42.44       33.82      9.19 o 
   0   4  22      104.89      106.82     12.13 o 
   1   4  22        6.01       17.05      5.38 o 
   2   4  22      222.10      223.05     16.26 o 
  -2   5  22        6.40       20.64      9.48 o 
  -1   5  22        0.12       -9.50      6.71 o 
   0   5  22       12.61       10.58      5.48 o 
   1   5  22       58.23       56.96      9.64 o 
  -3   1  23       14.48       10.69      5.59 o 
  -2   1  23       15.29       11.93      7.82 o 
  -1   1  23       18.54       13.44      6.00 o 
   0   1  23       86.79      116.09     23.19 o 
   1   1  23        2.93        3.16      4.08 o 
   2   1  23       15.95       29.00      6.81 o 
  -3   2  23        0.03       -1.40      4.84 o 
  -2   2  23       48.47       52.88     10.82 o 
  -1   2  23        4.67        7.53      4.81 o 
   0   2  23       12.85        4.19      6.43 o 
   1   2  23        2.41        4.88      5.23 o 
   2   2  23      110.21      120.62     14.26 o 
  -3   3  23        0.51        6.71      8.66 o 
  -2   3  23       78.53       80.01     18.58 o 
  -1   3  23        4.80        2.89      5.17 o 
   0   3  23        0.43       -0.56      6.15 o 
   1   3  23        2.76        9.82      4.37 o 
   2   3  23        2.28        5.58      5.28 o 
  -2   4  23        0.29      193.09     13.13 o 
  -1   4  23       22.41        5.55     13.97 o 
   0   4  23       59.69       70.03     13.09 o 
   1   4  23        7.59       -4.76      5.73 o 
  -1   5  23        5.56        3.63      7.27 o 
   0   5  23       67.68       78.40     12.48 o 
  -2   0  24        5.32        7.82      8.38 o 
  -1   0  24      194.97      191.14     22.91 o 
   0   0  24       49.40       39.40     14.25 o 
   1   0  24       34.78       15.09     10.90 o 
   2   0  24       68.89       75.45     20.68 o 
  -3   1  24       38.48       28.05      7.62 o 
  -2   1  24        0.01       -0.22      4.09 o 
  -1   1  24       25.91       20.78      7.61 o 
   0   1  24        1.71        4.42      3.96 o 
   1   1  24       38.73       36.44     13.97 o 
   2   1  24       12.52       18.67      6.05 o 
  -3   2  24        0.03       -4.07      4.91 o 
  -2   2  24        0.06        1.40      5.09 o 
  -1   2  24        3.89        6.84      4.81 o 
   0   2  24        0.46        2.16      3.65 o 
   1   2  24       73.39      100.10     33.11 o 
  -2   3  24       55.48       35.17     24.17 o 
  -1   3  24        2.11       10.11      6.43 o 
   0   3  24        7.08       11.80      5.51 o 
   1   3  24        9.49        8.37      4.49 o 
  -1   4  24        4.14       -0.60      5.09 o 
   0   4  24      105.37       68.53     13.90 o 
  -2   1  25       12.81       16.35      7.17 o 
  -1   1  25       57.40       77.07     13.17 o 
   0   1  25        1.45       -0.82      3.85 o 
   1   1  25        1.05        7.61      5.17 o 
  -2   2  25       69.91       84.61     14.51 o 
  -1   2  25        3.08        6.15      8.10 o 
   0   2  25       35.55       30.48      8.75 o 
   1   2  25      100.21       97.33     15.66 o 
  -1   3  25        5.78       30.27     25.43 o 
   0   3  25        0.38       -5.22      4.29 o 
  -2   0  26        0.95        2.51      7.27 o 
  -1   0  26      105.72      141.40     25.71 o 
   0   0  26        0.34       -3.35      6.15 o 
  -1   1  26       71.91       75.24     13.25 o 
   0   1  26       66.54       91.41     14.95 o 
  -1   2  26       17.23       42.35     17.19 o 
                                                 
